# Supplementary material for: Binding of Transcriptional Activator to Silent Loci Causes Their Detachment from the Nuclear Lamina in Drosophila Neurons and Salivary Gland Cells
Source: Int J Mol Sci. 2025 Jun 17;26(12):5793. doi: 10.3390/ijms26125793 (PMC12192806; doi:10.3390/ijms26125793)
Supplement: Supplementary file 1 [file ijms-26-05793-s001.zip]

Archive with 2 entries (2 files):
- Supplementary Figure S1.pdf
- Supplementary Tables 1 and 2.xlsx
