# Supplementary material for: Binding of Transcriptional Activator to Silent Loci Causes Their Detachment from the Nuclear Lamina in Drosophila Neurons and Salivary Gland Cells
Source: Int J Mol Sci. 2025 Jun 17;26(12):5793. doi: 10.3390/ijms26125793 (PMC12192806; doi:10.3390/ijms26125793)
Supplement: Supplementary file 1 [file ijms-26-05793-s001.zip › Supplementary Tables 1 and 2.xlsx]

## Sheet: Table S1
FISH analysis
Radial-normalized distance from FISH signals to the NL
CG13579 probe		CG13579 probe		59D probe
Glia_Repo+	Neurons_Elav+	Salivary glands_GAL4-	Salivary glands_GAL4+	Neurons_GAL4-	Neurons_GAL4+
0.0884714	0.268489	0.247148	0.256293	0.169302	0.0456278
0.118884	0.374379	0.0960942	0.0704207	0.359935	0.182511
0.114035	0.261928	0.441571	0.215551	0.0310314	0.11514
0.012914	0.0409722	0.207223	0.109114	0.0528184	0.320961
0.379103	0.226956	0.318322	0.222036	0.0350131	0.325844
0.0777244	0.488271	0.0612484	0.360513	0.135535	0.149347
0.306808	0.225171	0.323185	0.106457	0.0707926	0.167924
0.108084	0.0260682	0.134549	0.0784303	0.18492	0.0883576
0.227458	0.70026	0.177755	0.380097	0.0749509	0.176324
0.0478609	0.157758	0.132196	0.247393	0.0519394	0.191239
0.122372	0.020822	0.0760905	0.125266	0.386846	0.187535
0.287884	0.136313	0.0067924	0.23428	0.0939165	0.268258
0.390093	0.050131	0.295445	0.134982	0.147027	0.523313
0.141401	0.0369169	0.253324	0.151522	0.147474	0.444691
0.0197146	0.394723	0.10032	0.395478	0.0823879	0.337974
0.377719	0.145842	0.238483	0.400378	0.0705123	0.188114
0.184422	0.113052	0	0.147195	0.112742	0.0324335
0.0089736	0.467514	0.362561	0.0796155	0.00566283	0.229675
0.265438	0.179768	0.138561	0.278067	0.24881	0.344693
0.223411	0.00321994	0.125429	0.140584	0.0923284	0.484057
0.0394413	0.245359	0.372794	0.600855	0.180559	0.364878
0.354398	0.577743	0.403172	0.164527	0.249084	0.0771321
0.129306	0.124103	0.120341	0.156488	0.094352	0.204687
0.330871	0.166195	0.0813767	0.243243	0.216651	0.435092
0.141624	0.054058	0.0797453	0.239469	0.181889	0.298608
0.130749	0.148342	0.164328	0.297942	0.0935242	0.461573
0.239836	0.367435	0.304487	0.177631	0.327102	0.187982
0.13948	0.181552	0.155402	0.0545727	0.584242	0.259382
0.277848	0.320142	0.0315419	0.394114	0.336748	0.542368
0.15306	0.452965	0.156952	0.150473	0.0704329	0.281647
0.429261	0.22973	0.292543	0.374076	0.349845	0.203515
0.010389	0.220381	0.132294	0.615504	0.235743	0.136622
0.00915923	0.374597	0.0557498	0.444023	0.288674	0.522126
0.0508117	0.382346	0.105129	0.216219	0.113799	0.438687
0.246213	0.169498	0.384075	0.0168329	0.0914511	0.156227
0.484277	0.0386581	0.359174	0.205727	0.00943714	0.508742
0.321054	0.0489023	0.105639	0.0608754	0.416316	0.0992203
0.33407	0.352192	0.0308976	0.581869	0.0665978	0.215804
0.192205	0.0144099	0.0720944	0.428052	0.0975366	0.171099
0.250807	0.410024	0.106463	0.144212	0.195652	0.00671467
0.0679977	0.682888	0.372155	0.109926	0.153163	0.282334
0.298504	0.190429	0.468788	0.20696	0.268944	0.198293
0.377123	0.196557	0.23683	0.193233	0.0147185	0.0900291
0.121873	0.228714	0.133243	0.225727	0.0783993	0.561646
0.36008	0.0632176	0.18449	0.582121	0.0513118	0.46061
0.179304	0.109156	0.0304581	0.149449	0.534578	0.143178
0.08424	0.222879	0.0420926	0.138816	0.163072	0.373761
0.276424	0.677705	0.302712	0.271848	0.501042	0.19739
0.029007	0.338323	0.258658	0.401577	0.275626	0.268074
0.380227	0.042492	0.277971	0.318783	0.404288	0.236368
0.236749	0.0331853	0.161645	0.126862	0.0507045	0.414511
0.244228	0.240447	0.190414	0.335707	0.248892	0.331355
0.265459	0.148072	0.0792852	0.26824	0.248253	0.284153
0.0950979	0.336572	0.561656	0.37236	0.0102571	0.451698
0.343337	0.0546119	0.553732	0.323879	0.0439309	0.40961
0.505994	0.358092	0.0296888	0.611516	0.134455	0.32683
0.0509254	0.550796	0.540021	0.156151	0.0130537	0.378271
0.333941	0.0237876	0.233587	0.20558	0.351127	0.257022
0.00136032	0.188402	0.0878119	0.201483	0.172155	0.0240185
0.218159	0.182747	0.11071	0.331825	0.189553	0.202656
0.139536	0.175231	0.123393	0.145561	0.291942	0.556695
0.257396	0.0324503	0.141362	0.173782	0.118385	0.324257
0.0520026	0.248312	0.203424	0.117535	0.0347363	0.428804
0.319703	0.168176	0.257532	0.0120213	0.0566988	0.202608
0.0769576	0.0651474	0.0204579	0.0473133	0.1315	0.357737
0.226298	0.235489	0.41776	0.263724	0.382694	0.306577
0.0668455	0.291414	0.0405624	0.0316445	0.0836821	0.371782
0.0939316	0.33373	0.206402	0.171001	0.024855	0.47283
0.113664	0.264339	0.240737	0.25218	0.486349	0.38944
0.16866	0.359831	0.333364	0.168239	0.152193	0.410371
0.151379	0.346672	0.147528	0.695059	0.0968029	0.436466
0.313626	0.199169	0.161673	0.262518	0.467418	0.182722
0.32599	0.411676	0.279389	0.0953571	0.0337635	0.342606
0.163776	0.0870441	0.391162	0.0779035	0.067527	0.0747001
0.00679316	0.0169664	0.260913	0.366444	0.194667	0.420469
0.298215	0.00992278	0.0883836	0.154797	0.162865	0.305795
0.0606427	0.475287	0.0112992	0.0880822	0.274993	0.200487
0.0575708	0.0346696	0.24903	0.19535	0.199466	0.163627
0.205316	0.0117596	0.302305	0.181738	0.0144541	0.196888
0.24088	0.703703	0.175684	0.530558	0.326582	0.342036
0.0665367	0.261278	0.105677	0.410681	0.430015	0.517505
0.267263	0.353479	0.377729	0.391472	0.234022	0.214965
0.00987303	0.169637	0.259981	0.0315406	0.156081	0.297739
0.204653	0.114515	0.305126	0.703864	0.128713	0.298998
0.0475917	0.384665	0.166175	0.263945	0.256607	0.36941
0.368517	0.0786839	0.500341	0.374239	0.107851	0.400506
0.131334	0.139217	0.378655	0.381912	0.257625	0.288828
0.0312225	0.146944	0.150484	0.108359	0.256436	0.184222
0.0992484	0.0545482	0.309219	0.134436	0.451223	0.302995
0.0948099	0.0659574	0.272774	0.361475	0.0833749	0.212423
0.0592261	0.0063924	0.0123103	0.537296	0.13616	0.437132
0.262733	0.058047	-0.0619878	0.153267	0.201191	0.351805
0.348591	0.231287	0.511689	0.393557	0.091469	0.397497
0.0568356	0.00615764	0.251211	0.27736	0.554059	0.535196
0.304854	0.40332	0.0563499	0.2298	0.133266	0.320305
0.317778	0.36177	0.267833	0.353952	0.238322	0.338821
0.366647	0.531081	0.158934	0.136253	0.10574	0.380297
0.242104	0.053699	0.559558	0.196159	0.0866508	0.136016
0.243088	0.246217	0.0133209	0.346792	0.182863	0.493075
0.00260655	0.442277	0.256407	0.214106	0.264627	0.242841
0.151913	0.393901	0.182283	0.385554
0.135628	0.188401		0.463184
0.169426	0.514881		0.190879
0.268345	0.32717		0.276373
0.308154	0.266588		0.200839
0.191484	0.0670446		0.268494
0.0892308	0.0408615		0.117132
0.0653516	0.395655		0.192994
0.0600276	0.0805952		0.365656
0.412215	0.478041		0.349131
0.0387922	0.216043		0.36915
0.0642063	0.0394261		0.115414
0.17923	0.476128		0.467756
0.101487	0.0945832		0.437282
0.200206	0.393346		0.406527
0.00143058	0.374123		0.0668447
0.277102	0.285021		0.152242
0.150753	0.416697		0.112734
0.175503	0.334173		0.25588
0.0811496	0.162713		0.157874
0.441601	0.418697		0.210014
0.0272741	0.198676		0.0644383
0.355815	0.0744291		0.369731
0.25161	0.205696		0.503217
0.225644	0.518269		0.316578
0.117563	0.179058		0.145588
0.0722568	0.542397		0.301247
0.132796	0.0565471		0.257162
0.133165	0.28301
0.0927827	0.380563
0.218999	0.494726
0.00888555	0.689738
0.0771906	0.245097
0.234311	0.164274
0.106741	0.14747
0.0879414	0.423358
0.0257678	0.267746
0.22978	0.686128
0.306607	0.171238
0.124006	0.321687
0.379576	0.297513
0.106982	0.117707
0.00654869	0.368903
0.124963	0.0693337
0.37555	0.237146
0.316428	0.536624
0.0127768	0.196127
0.0865979	0.0458593
0.25753	0.379734
0.174728	0.387751

## Sheet: Table S2
Primers used in this study
Preparation of antisense probe for RNA FISH to detect GAL4-induced transcription in CG13579 gene
dir	5’-CTCAAAACTCGTCTTGTTGTTCGCCACTCA
rev	5’-GAATTAATACGACTCACTATAGGGAGAGGTCGGATCGTTTAGCCGGAAGCG
Preparation of probe for DNA FISH to detect CG13579 gene position
dir	5’-TGTGGGCGTGGCAATCAGTCAGC
rev	5’-CGAACGAAACAAACAAAGCAGGGCGA
dir	5’-TGCCCAAAGATCTGCCCTTGCTCTCC
rev	5’- TCGTTTGACAAGTTGCCCCAGCAGC
dir	5’-TCGGCTTCTGTCCAACTTTAGCGGCA
rev	5’-CAGCGTGGCAACTGGCGGAAGCGA
dir	5’-ATGAGCCAACTTGAACGCCGTGAGC
rev	5’-GACACTCACAAAGGGCTTGGCACGC
dir	5’-AACATCCGACGGGTCTCGCTCAAGG
rev	5’-GCTCACGGCGTTCAAGTTGGCTCAT
dir	5’-CGGCTCACGAGTTGGTCGGAAAATCA
rev	5’- CCTTGAGCGAGACCCGTCGGATGTT
Preparation of probe 1 for DNA FISH to detect 59D3 region
dir	5'-TGATTCCCCTTCCAACCATC
rev	5'-TCCAATGGCCAATCTATCCC
dir	5'-AAAAGGAGACCTCACATGCC
rev	5'-CGGGACAGGGTTTACATAGC
dir	5'-ATGTAAACCCTGTCCCGAAC
rev	5'-AGTGATTTAGCGGCACCTTC
dir	5'-GAGGGTTTTACTTCCAGCCC
rev	5'-TTTTAGGCAGCTTGACCACA
dir	5'-AATTTGAAGTAGGGACGCCG
rev	5'-ATCCAGTGGACAGGCTAACA
Preparation of probe 2 for DNA FISH to detect 59D3 region
dir	5'-AGAAATGCGTTCTTCGGAGGG
rev	5'-TCGCAGCTTTAAACACCACATT
dir	5'-CCGCTCATTGTTATGGGACTCTG
rev	5'-ATTGATCCCCGGCTGACAAG
dir	5'-AATGAGTGTGGAGCAGGTTGG
rev	5'-GAGTTCAGTTGTAGCTGGGGG
dir	5'-CCCTTCGATCCTGCTTGAGA
rev	5'-GCGGAGGGCCAATATTCAAAC
dir	5'-TCTGCGACAGGGCATTAACT
rev	5'-AGATAGGGAACCTCGCCTGG
Primers for qPCR
dir (-16kb)	CTTTTCCCCCTCCTCACCAC
rev (-16 kb)	CCATGCTCGCCAGCTATTCT
dir (-11 kb)	TCCCTTCCTTTCCAGCCATTC
rev (-11 kb)	TGCAGCAAGGGTATCTGAGG
dir (+1 kb)	CGACGGCAACTACAAGACCC
rev (+1 kb)	TTCTGCTTGTCGGCCATGATA
dir (+10 kb)	TCTGCCCTTTGCACCATACA
rev (+10 kb)	TGCGAAAAGTACCAGACCGC
dir (+1.2 Mb)	CGCCTCCTGATGGAATGTGT
rev (+1.2 Mb)	CGCCGTTTCGCTATTAGTGG
